# Supplementary material for: Daylight-driven carbon exchange through a vertically structured microbial community
Source: Front Microbiol. 2023 May 26;14:1139213. doi: 10.3389/fmicb.2023.1139213 (PMC10251406; doi:10.3389/fmicb.2023.1139213)
Supplement: Supplementary file 1 [file Table_1.XLSX]

## Sheet: Supplemental 13C data table
	Supplemental Table 1: Measured δ13C values for bulk samples
	Incubation type	Acid rinsing	Time point	Incubation (hours)	Average δ13C (‰)	Stan. Dev. (‰)	Replicates
	Initial mat	None	T0	0	-7.11143	0.468105	3
	Initial mat	AW	T0	0	-12.2203	0.226192	3
	13C acetate incubation	No treatment	T1	0.2	74.8464	0.490118	3
			T2	2	499.104	10.3163	5
			T3	4	1446.91	10.9703	3
			T4	7	1784.11	30.4388	6
			T5	9.21667	1355.54	44.8986	3
			T6	18.5	1229.69	68.9455	6
			T7	22.25	2731.94	24.5747	7
			T8	24	3298.51	24.6787	7
		Acid rinsing / treatment	T1	0.2	107.384	0.742314	3
			T2	2	663.512	11.672	5
			T3	4	1632.3	12.7463	3
			T4	7	2032.37	11.4038	8
			T5	9.21667	1856.78	9.73121	3
			T6	18.5	1562.01	3.29301	3
			T7	22.25	3732.8	4.22567	4
			T8	24	3722.06	33.5802	6
	Acetate incubation - no isotope label	No treatment	T1	0.2	-9.03912	0.326575	4
			T2	2	-6.94713	0.517073	6
			T3	4	-6.49827	0.123129	4
			T4	7	-5.33605	0.066485	4
			T5	9.21667	-9.64506	0.234217	4
			T6	18.5	-5.66045	0.112625	4
			T7	22.25	-7.94828	0.135083	4
			T8	24	-4.00521	0.0109058	3
		Acid rinsing / treatment	T1	0.2	-9.411	0.140145	3
			T2	2	-8.38972	0.324575	3
			T3	4	-10.202	0.173743	3
			T4	7	-9.1011	0.115903	3
			T5	9.21667	-11.2666	0.0309949	3
			T6	18.5	-9.73422	0.117483	3
			T7	22.25	-9.85279	0.158413	3
			T8	24	-6.70944	0.0599334	3
	13C glucose incubation	No treatment	T1	0.2	168.325	2.60481	3
			T2	2	999.061	31.8174	3
			T3	4	1094.61	1.16827	2
			T4	7	1854.39	15.1727	3
			T5	9.21667	1485.3	21.8196	4
			T6	18.5	2472.64	9.74773	4
			T7	22.25	1990.27	7.32511	6
			T8	24	2117.64	16.7627	8
		Acid rinsing / treatment	T1	0.2	13.8998	0.167372	3
			T2	2	149.375	1.46037	3
			T3	4	365.1	1.8544	6
			T4	7	580.562	6.37923	5
			T5	9.21667	568.873	19.0986	4
			T6	18.5	896.148	10.7019	6
			T7	22.25	952.179	6.40263	9
			T8	24	1191.74	6.35653	9
	Glucose incubation - no isotope label	No treatment	T1	0.2	-4.21294	0.0728025	4
			T2	2	-2.87392	0.26049	4
			T3	4	-7.2809	0.10263	3
			T4	7	-6.08629	0.087689	4
			T5	9.21667	-5.12445	0.0940176	4
			T6	18.5	-2.87479	0.156875	8
			T7	22.25	-6.07941	0.257408	4
			T8	24	5.64242	0.202394	8
		Acid rinsing / treatment	T1	0.2	-3.9369	2.9023	3
			T2	2	1.98981	0.332149	3
			T3	4	-10.6913	0.0599369	3
			T4	7	-11.6722	0.0665414	3
			T5	9.21667	-9.80186	0.106035	3
			T6	18.5	-5.89223	0.325653	3
			T7	22.25	-9.88101	0.13702	3
			T8	24	10.6194	0.092241	3
	13C bicarbonate incubation	No treatment	T1	0.2	-11.2323	0.0187789	4
			T2	2	43.3083	0.255232	4
			T3	4	43.6078	2.07114	6
			T4	7	100.227	3.98066	6
			T5	9.21667	101.695	1.24148	6
			T6	18.5	77.3023	1.51693	3
			T7	22.25	122.996	2.56473	4
			T8	24	187.316	3.22914	7
		Acid rinsing / treatment	T1	0.2	-15.256	0.0348972	3
			T2	2	11.2209	0.0306441	3
			T3	4	11.4781	0.387177	8
			T4	7	39.9889	0.686437	9
			T5	9.21667	38.1272	0.475713	3
			T6	18.5	32.1176	0.679322	4
			T7	22.25	50.7425	1.15348	3
			T8	24	106.289	1.08089	3
	Bicarbonate incubation - no isotope label	No treatment	T1	0.2	-8.51045	0.202602	3
			T2	2	-11.5025	0.447074	3
			T3	4	-11.0247	0.0307766	3
			T4	7	-8.79195	0.366979	3
			T5	9.21667	9.52889	0.320106	6
			T6	18.5	-6.72208	0.301854	3
			T7	22.25	-8.71292	0.444991	3
			T8	24	-9.14467	0.429502	3
		Acid rinsing / treatment	T1	0.2	-11.9337	0.0904971	3
			T2	2	-14.9752	0.186166	3
			T3	4	-14.32	0.0590229	3
			T4	7	-12.9443	0.0524737	3
			T5	9.21667	-11.7373	0.204348	3
			T6	18.5	-10.7094	0.115985	3
			T7	22.25	-12.2228	0.0848852	3
			T8	24	-11.7664	0.0781948	3
	13C bicarbonate incubation - no light exposure	No treatment	T1	0.2	-8.29426	0.155484	8
			T2	2	3.79806	0.612165	7
			T3	4	15.5802	0.509047	6
			T4	7	0.479843	0.0743622	4
			T5	10	29.0822	0.512564	4
			T6	18.5	29.4144	3.11027	7
			T7	22.25	28.8487	0.985656	6
			T8	24	30.8328	1.18473	6
		Acid rinsing / treatment	T1	0.2	-14.7368	0.139901	3
			T2	2	-9.91629	0.0837699	5
			T3	4	-7.55167	0.0147599	3
			T4	7	-7.5178	0.31768	5
			T5	10	-1.395	0.0194679	3
			T6	18.5	1.46433	0.267644	3
			T7	22.25	4.34433	0.285115	3
			T8	24	9.175	0.0869713	3
